# Supplementary material for: Deep targeted sequencing of circulating tumor DNA to inform treatment in patients with metastatic castration-resistant prostate cancer
Source: J Exp Clin Cancer Res. 2025 Apr 14;44:120. doi: 10.1186/s13046-025-03356-0 (PMC11998381; doi:10.1186/s13046-025-03356-0)
Supplement: Supplementary file 1 — Supplementary Material 1. [file 13046_2025_3356_MOESM1_ESM.zip]

Archive with 9 entries (9 files):
- Supplementary Materials/Supplemental Methods.pdf
- Supplementary Materials/Supplementary Figure Legends.pdf
- Supplementary Materials/Supplementary Figures.pdf
- Supplementary Materials/Supplementary Table 1.xlsx
- Supplementary Materials/Supplementary Table 2.xlsx
- Supplementary Materials/Supplementary Table 3.pdf
- Supplementary Materials/Supplementary Table 4.pdf
- Supplementary Materials/Supplementary Table 5.pdf
- Supplementary Materials/Supplementary Table 6.xlsx
