# Supplementary material for: Deep targeted sequencing of circulating tumor DNA to inform treatment in patients with metastatic castration-resistant prostate cancer
Source: J Exp Clin Cancer Res. 2025 Apr 14;44:120. doi: 10.1186/s13046-025-03356-0 (PMC11998381; doi:10.1186/s13046-025-03356-0)
Supplement: Supplementary file 1 — Supplementary Material 1. [file 13046_2025_3356_MOESM1_ESM.zip › Supplementary Materials/Supplementary Table 1.xlsx]

## Sheet: Overview of panel
Supplementary Table 1. Overview of panel
Mutations		78 genes
	All coding exons	51 genes
	Hotspots	27 genes
Copy-number alterations		Genome-wide
	Tiled SNP for genome-wide CNV	3128 SNPs
	Directed analysis to increase sensitivity	20 genes
Structural variation		11 genes
	Gene fusions by intronic sequencing	3 genes
	Gene-body sequencing (e.g. BRCA1/2)	8 genes
Microsatellite instability		MSI-status
	Microsatellites	63
	Associated genes	6

## Sheet: Mutations
Genes covered for mutations	Type
AKT1	HOTSPOT		Mutations
BRAF	HOTSPOT		Hotspots	27 genes
CCND1	HOTSPOT		All coding exons	51 genes
CDK4	HOTSPOT
CDK6	HOTSPOT
CDKN1A	HOTSPOT
CDKN2A	HOTSPOT
CTNNB1	HOTSPOT
CUL3	HOTSPOT
DICER1	HOTSPOT
FOXO1	HOTSPOT
HRAS	HOTSPOT
IDH1	HOTSPOT
KRAS	HOTSPOT
MED12	HOTSPOT
NRAS	HOTSPOT
PIK3CA	HOTSPOT
PIK3CB	HOTSPOT
PIK3CD	HOTSPOT
PIK3R1	HOTSPOT
PIK3R2	HOTSPOT
POLD1	HOTSPOT
POLE	HOTSPOT
SF3B1	HOTSPOT
SPOP	HOTSPOT
U2AF1	HOTSPOT
XPO1	HOTSPOT
APC	ALL_EXON
AR	ALL_EXON
ATM	ALL_EXON
BRCA1	ALL_EXON
BRCA2	ALL_EXON
CDK12	ALL_EXON
DNMT3A	ALL_EXON
FOXA1	ALL_EXON
KDM6A	ALL_EXON
KMT2A	ALL_EXON
KMT2C	ALL_EXON
KMT2D	ALL_EXON
PALB2	ALL_EXON
PTEN	ALL_EXON
RB1	ALL_EXON
TP53	ALL_EXON
ARID1A	ALL_EXON
ARID2	ALL_EXON
ATR	ALL_EXON
BARD1	ALL_EXON
BRIP1	ALL_EXON
CDH1	ALL_EXON
CDKN1B	ALL_EXON
CHD1	ALL_EXON
CHEK2	ALL_EXON
FANCA	ALL_EXON
JAK1	ALL_EXON
KEAP1	ALL_EXON
MET	ALL_EXON
MGA	ALL_EXON
MLH1	ALL_EXON
MLH3	ALL_EXON
MRE11A	ALL_EXON
MSH2	ALL_EXON
MSH3	ALL_EXON
MSH6	ALL_EXON
NBN	ALL_EXON
NCOR1	ALL_EXON
NKX3-1	ALL_EXON
PMS1	ALL_EXON
PMS2	ALL_EXON
RAD50	ALL_EXON
RAD51	ALL_EXON
RAD51B	ALL_EXON
RAD51C	ALL_EXON
RAD51D	ALL_EXON
RNF43	ALL_EXON
SETD2	ALL_EXON
SPEN	ALL_EXON
ZFHX3	ALL_EXON
ZMYM3	ALL_EXON

## Sheet: Structural variants
Genes covered for structural variants
		Structural variation
Gene-body sequencing		Gene fusions by intronic sequencing	3 genes
AR		Gene-body sequencing (e.g. BRCA1/2)	8 genes
ATM
BRCA1
BRCA2
CDK12
PTEN
RB1
TP53
Gene fusions
TMPRSS2
ERG
BRAF

## Sheet: Copy number alterations
Directed analysis for copy number variation (CNV) detection
AR				Copy-number alterations
AR_ENHANCER				Tiled SNP for genome-wide CNV detection	3128 SNPs
ATM				Directed analysis to increase sensitivity	20 genes
BRCA2
CCND1
CDK12
CDKN2A
CDKN2B
CHD1
CHEK2
FANCA
MYC
NKX3-1
PIK3CA
PIK3R1
PTEN
RB1
TP53
ZBTB16
Intergenic region between TMPRSS2 and ERG
