# Supplementary material for: Deep targeted sequencing of circulating tumor DNA to inform treatment in patients with metastatic castration-resistant prostate cancer
Source: J Exp Clin Cancer Res. 2025 Apr 14;44:120. doi: 10.1186/s13046-025-03356-0 (PMC11998381; doi:10.1186/s13046-025-03356-0)
Supplement: Supplementary file 1 — Supplementary Material 1. [file 13046_2025_3356_MOESM1_ESM.zip › Supplementary Materials/Supplementary Table 2.xlsx]

## Sheet: Treatment overview
Supplementary Table 2
	Systemic Treatment
Patient	1st line	2nd line	3rd line	4th line
1	Abiraterone	Enzalutamide
2	Enzalutamide	Radium-223
3	Enzalutamide
4	Enzalutamide
5	Enzalutamide
6	Enzalutamide
7	Enzalutamide
8	Enzalutamide
9	Enzalutamide
10	Enzalutamide	Radium-223
11	Enzalutamide
12	Enzalutamide
13	Abiraterone	Cabazitaxel	Radium-223
14	Enzalutamide
15	Enzalutamide	Cabazitaxel
16	Enzalutamide
17	Enzalutamide
18	Enzalutamide	Docetaxel	Cabazitaxel
19	Enzalutamide	Docetaxel
20	Enzalutamide	Radium-223
21	Enzalutamide	Cabazitaxel	Radium-223
22	Enzalutamide
23	Abiraterone
24	Enzalutamide
25	Abiraterone	Docetaxel
26	Enzalutamide	Cabazitaxel
27	Enzalutamide
28	Abiraterone
29	Abiraterone
30	Enzalutamide	Cabazitaxel
31	Enzalutamide
32	Enzalutamide	Docetaxel
33	Enzalutamide	Docetaxel	Cabazitaxel	Radium-223
34	Abiraterone	Docetaxel
35	Enzalutamide	Docetaxel
36	Enzalutamide	Cabazitaxel
37	Abiraterone
38	Abiraterone
39	Enzalutamide	Docetaxel	Cabazitaxel
40	Enzalutamide
41	Abiraterone	Docetaxel	Cabazitaxel	Radium223
42	Enzalutamide	Docetaxel	Radium-223	Cabazitaxel
43	Enzalutamide	Abiraterone
44	Enzalutamide
45	Abiraterone
46	Enzalutamide
47	Abiraterone
48	Enzalutamide
49	Enzalutamide
50	Abiraterone	Docetaxel
51	Abiraterone
52	Abiraterone	Docetaxel	Radium-223
53	Enzalutamide
Total	1st line	2nd line	3rd line	4th line
Abiraterone	15 (28.3%)	1 (1.9%)
Enzalutamide	38 (71.7%)	1 (1.9%)
Docetaxel		12 (22.6%)
Cabazitaxel		6 (11.3%)	4 (7.5%)	1 (1.9%)
Radium-223		3 (5.7%)	4 (7.5%)	2 (3.8%)
