# Supplementary material for: Deep targeted sequencing of circulating tumor DNA to inform treatment in patients with metastatic castration-resistant prostate cancer
Source: J Exp Clin Cancer Res. 2025 Apr 14;44:120. doi: 10.1186/s13046-025-03356-0 (PMC11998381; doi:10.1186/s13046-025-03356-0)
Supplement: Supplementary file 1 — Supplementary Material 1. [file 13046_2025_3356_MOESM1_ESM.zip › Supplementary Materials/Supplementary Table 6.xlsx]

## Sheet: ddPCR assay details
Supplementary Table 6
Assay name	Assay type	Gene	Genomic position (hg19)	Ref	Mut	Nucleotide change	Amino acid change	Sequence (hg19)	Fluorophor (MUT/WT)	Manufacturer	Assay ID	PCR program	Positive control sequence	References
AR_Thr878Ala	Resistance	AR	ChrX:66943552	A	G	2632A>G	T878A	TGTTCCCTACAGATTGCGAGAGAGCTGCATCAGTTC[A/G]CTTTTGACCTGCTAATCAAGTCACACATGGTGAGCGTG	FAM/VIC	Thermofisher	AN9H3AW	Activation at 95°C for 10 minutes, 45 cycles of melting at 95°C for 30 seconds and elongation at 60.8°C for 1 minute, and 90°C for 10 minutes	GTCTCTCTCTAACACACACACACACACACACGACCTCATGGGGGAGGACCAAGGAAGTACGGGGAAGGGGGAGGAAACAAAAGGCTGAAAGACCAAAAATCAGAGGTTGGGGAAGAGGCTAGCAGAGGCCACCTCCTTGTCAACCCTGTTTTTCTCCCTCTTATTGTTCCCTACAGATTGCGAGAGAGCTGCATCAGTTCGCTTTTGACCTGCTAATCAAGTCACACATGGTGAGCGTGGACTTTCCGGAAATGATGGCAGAGATCATCTCTGTGCAAGTGCCCAAGATCCTTTCTGGGAAAGTCAAGCCCATCTATTTCCACACCCAGTGAAGCATTGGAAACCCTATTTCCCCACCCCAGCTCATGCCCCCTTTCAGATGTCTTCTGCCTGTTATAAC
AR_Leu702His	Resistance	AR	ChrX:66931463	T	A	2105T>A	L702H	CACGACAACAACCAGCCCGACTCCTTTGCAGCCTTGC[T/A]CTCTAGCCTCAATGAACTGGGAGAGAGACAGCTTGTAC	FAM/VIC	Thermofisher	ANAAUNM	Activation at 95°C for 10 minutes, 45 cycles of melting at 95°C for 30 seconds and elongation at 58.2°C for 1 minute, and 90°C for 10 minutes	TGGTAATCTGAAACTACAGGAGGAAGGAGAGGCTTCCAGCACCACCAGCCCCACTGAGGAGACAACCCAGAAGCTGACAGTGTCACACATTGAAGGCTATGAATGTCAGCCCATCTTTCTGAATGTCCTGGAAGCCATTGAGCCAGGTGTAGTGTGTGCTGGACACGACAACAACCAGCCCGACTCCTTTGCAGCCTTGCACTCTAGCCTCAATGAACTGGGAGAGAGACAGCTTGTACACGTGGTCAAGTGGGCCAAGGCCTTGCCTGGTAAGGAAAAGGGAAGTGGGAGCATGAGATAAGGGGGATCATATTTAGTGAACGCTCCTATGGACCAGCCACCATGTCTGGTGCTTTTCTGCCCATTAACTCAGGCAGTCTTCATCATAACCCTGTGGGA…
TP53_Cys275Trp	Resistance	TP53	Chr17:7577113	A	C	825T>G	C275W	TTCTCTTCCTCTGTGCGCCGGTCTCTCCCAGGACAGGC[A/C]CAAACACGCACCTCAAAGCTGTTCCGTCCCAGTAGATT	FAM/VIC	Thermofisher	ANCFM9J	Activation at 95°C for 10 minutes, 45 cycles of melting at 95°C for 30 seconds and elongation at 62°C for 1 minute, and 90°C for 10 minutes	GTTGTTGGGCAGTGCTAGGAAAGAGGCAAGGAAAGGTGATAAAAGTGAATCTGAGGCATAACTGCACCCTTGGTCTCCTCCACCGCTTCTTGTCCTGCTTGCTTACCTCGCTTAGTGCTCCCTGGGGGCAGCTCGTGGTGAGGCTCCCCTTTCTTGCGGAGATTCTCTTCCTCTGTGCGCCGGTCTCTCCCAGGACAGGCCCAAACACGCACCTCAAAGCTGTTCCGTCCCAGTAGATTACCACTACTCAGGATAGGAAAAGAGAAGCAAGAGGCAGTAAGGAAATCAGGTCCTACCTGTCCCATTTAAAAAACCAGGCTCCATCTACTCCCAACCACCCTTGTCCTTTCTGGAGCCTAAGCTCCAGCTCCAGGTAGGTGGAGGAGAAGCCACAGGTTA…
PIK3CA_Glu542Lys	Monitoring	PIK3CA	Chr3:178936082	G	A	1624G>A	E542K	ACTAGCTAGAGACAATGAATTAAGGG AAAATGACAAAGAACAGCTCAAAGCAATTTCTACACGAGATCCTCTCTC[G/A]ATCACTGAGCAGGAGAAAGATTTTCTATGGAGTCACAGGTAAGTGCT AAAATGGAGATTCTCTGTTTCTTTTTCT	FAM/VIC	Thermofisher	AN7DWUR	Activation at 95°C for 10 minutes, 45 cycles of melting at 95°C for 30 seconds and elongation at 59°C for 1 minute, and 90°C for 10 minutes	*Assay available in-house. Sonicated tumor DNA was used as positive control.	Kabel et al., Cancers 2023, 15(4), 1136; https://doi.org/10.3390/cancers15041136
PIK3CA_Glu545Lys	Monitoring	PIK3CA	Chr3:178936091	G	A	1633G>A	E545K	AGACAATGAATTAAGGGAAAATGACA AAGAACAGCTCAAAGCAATTTCTACACGAGATCCTCTCTCTGAAATCAC[G/A]CAGGAGAAAGATTTTCTATGGAGTCACAGGTAAGTGCTAAAATGGAG ATTCTCTGTTTCTTTTTCTTTATTACAG	FAM/VIC	Thermofisher	AN9HRE6	Activation at 95°C for 10 minutes, 45 cycles of melting at 95°C for 30 seconds and elongation at 60°C for 1 minute, and 90°C for 10 minutes	*Assay available in-house. Sonicated tumor DNA was used as positive control.	Kabel et al., Cancers 2023, 15(4), 1136; https://doi.org/10.3390/cancers15041136
TP53_Arg209LysTer6	Monitoring	TP53	Chr17:7578221	TTC	T	626_627del	R209KTer6	Forward primer: CATAGGGCACCACCACACTA, Reverse primer: TCAGCATCTTATCCGAGTGG, Mutation-specific probe: TGTCGAAAAGTGTTTGTCATCCAA, Wild-type probe: TGTCGAAAAGTGTTTCTGTCATCC	FAM/HEX	SigmaAldrich	NA	Activation at 95°C for 10 minutes, 45 cycles of melting at 95°C for 30 seconds and elongation at 59.8°C for 1 minute, and 90°C for 10 minutes	*Assay available in-house. Sonicated tumor DNA was used as positive control.	Kabel et al., Cancers 2023, 15(4), 1136; https://doi.org/10.3390/cancers15041136
